# Supplementary material for: Phytochemical Profile, In Vitro Bioactivity Evaluation, In Silico Molecular Docking and ADMET Study of Essential Oils of Three Vitex Species Grown in Tarai Region of Uttarakhand
Source: Antioxidants (Basel). 2022 Sep 27;11(10):1911. doi: 10.3390/antiox11101911 (PMC9598352; doi:10.3390/antiox11101911)
Supplement: Supplementary file 1 [file antioxidants-11-01911-s001.zip]

Archive with 1 entries (1 files):
- antioxidants-1915160-supplementary.pdf
